# Supplementary material for: LncRNA 148400 Promotes the Apoptosis of Renal Tubular Epithelial Cells in Ischemic AKI by Targeting the miR−10b−3p/GRK4 Axis
Source: Cells. 2022 Dec 9;11(24):3986. doi: 10.3390/cells11243986 (PMC9776552; doi:10.3390/cells11243986)
Supplement: Supplementary file 1 [file cells-11-03986-s001.zip]

Archive with 1 entries (1 files):
- cells-1997800-supplementary.pdf
